# Supplementary material for: The Enhancer–Promoter-Mediated Wnt8a Transcription During Neurite Regrowth of Injured Cortical Neurons
Source: Cells. 2025 Feb 20;14(5):319. doi: 10.3390/cells14050319 (PMC11898497; doi:10.3390/cells14050319)
Supplement: Supplementary file 1 [file cells-14-00319-s001.zip]

Archive with 1 entries (1 files):
- cells-3422861-supplementary.pdf
